# Supplementary material for: Hepatitis Risk in Diabetes Compared to Non-Diabetes and Relevant Factors: A Cross-Sectional Study with National Health and Nutrition Examination Survey (NHANES), 2013–2018
Source: Int J Environ Res Public Health. 2023 Mar 11;20(6):4962. doi: 10.3390/ijerph20064962 (PMC10049568; doi:10.3390/ijerph20064962)
Supplement: Supplementary file 1 [file ijerph-20-04962-s001.zip]

Archive with 1 entries (1 files):
- ijerph-2240646-supplementary.pdf
